# Supplementary material for: Short-term efficacy of different chemotherapy regimens in the treatment of advanced gastric cancer: a network meta-analysis
Source: Oncotarget. 2017 Jan 14;8(23):37896–911. doi: 10.18632/oncotarget.14664 (PMC5514960; doi:10.18632/oncotarget.14664)
Supplement: Supplementary file 2 [file oncotarget-08-37896-s002.xlsx]

## Sheet: DCR
Revised Table S1. Odds ratio and 95% confidence intervals of twenty four treatment modalities for DCR according to the network meta-analysis.
A	0.31 (0.16, 0.57)	1.99 (0.29, 14.73)	1.57 (0.19, 17.00)	1.14 (0.41, 3.04)	0.75 (0.24, 2.62)	4.27 (1.05, 17.00)	3.03 (0.69, 12.15)	1.02 (0.26, 3.66)	0.73 (0.13, 3.67)	0.79 (0.31, 2.16)	2.06 (0.44, 9.75)	4.18 (0.65, 31.60)	5.05 (0.91, 31.93)	1.39 (0.30, 5.62)	1.86 (1.05, 3.84)	1.76 (0.80, 4.10)	0.25 (0.13, 0.52)	0.58 (0.33, 1.14)	0.65 (0.32, 1.41)	1.26 (0.51, 2.97)	4.83 (1.39, 16.62)	2.00 (0.73, 5.64)	0.79 (0.36, 1.96)
3.22 (1.76, 6.39)	B	6.37 (0.95, 51.88)	5.11 (0.58, 57.76)	3.72 (1.24, 11.16)	2.43 (0.77, 8.72)	13.71 (3.31, 61.62)	9.80 (2.16, 41.82)	3.24 (0.82, 12.59)	2.35 (0.39, 12.21)	2.61 (1.09, 6.98)	6.51 (1.34, 32.80)	13.25 (2.00, 109.30)	16.49 (2.89, 110.66)	4.37 (1.22, 16.16)	6.07 (2.74, 15.87)	5.73 (2.35, 15.31)	0.80 (0.40, 1.78)	1.87 (0.91, 4.35)	2.09 (0.92, 5.25)	4.03 (1.64, 10.05)	15.33 (4.23, 60.57)	6.59 (2.57, 16.64)	2.55 (1.08, 6.85)
0.50 (0.07, 3.44)	0.16 (0.02, 1.06)	C	0.80 (0.29, 2.42)	0.57 (0.07, 4.04)	0.38 (0.05, 2.45)	2.07 (0.41, 10.58)	1.47 (0.33, 5.72)	0.50 (0.06, 3.66)	0.34 (0.03, 2.98)	0.38 (0.05, 2.98)	1.03 (0.10, 10.49)	2.09 (1.16, 4.01)	2.50 (1.04, 5.90)	0.70 (0.05, 6.85)	0.90 (0.13, 6.68)	0.90 (0.13, 5.45)	0.12 (0.02, 0.90)	0.28 (0.04, 1.98)	0.33 (0.04, 2.29)	0.63 (0.08, 3.96)	2.40 (0.38, 13.74)	1.01 (0.12, 6.95)	0.39 (0.05, 2.94)
0.64 (0.06, 5.25)	0.20 (0.02, 1.72)	1.25 (0.41, 3.40)	D	0.69 (0.07, 6.59)	0.47 (0.04, 3.93)	2.58 (0.34, 17.99)	1.77 (0.27, 10.45)	0.60 (0.05, 5.24)	0.42 (0.03, 4.37)	0.46 (0.04, 4.74)	1.33 (0.09, 15.95)	2.67 (0.74, 8.37)	3.00 (0.77, 11.66)	0.85 (0.05, 10.20)	1.15 (0.11, 10.43)	1.11 (0.11, 8.52)	0.15 (0.01, 1.46)	0.37 (0.04, 3.09)	0.42 (0.04, 3.68)	0.78 (0.07, 6.48)	2.94 (0.33, 21.90)	1.18 (0.10, 10.57)	0.50 (0.04, 4.95)
0.88 (0.33, 2.42)	0.27 (0.09, 0.81)	1.75 (0.25, 14.03)	1.45 (0.15, 15.34)	E	0.66 (0.19, 2.37)	3.61 (0.81, 17.19)	2.66 (0.56, 11.74)	0.84 (0.19, 3.32)	0.60 (0.09, 3.40)	0.71 (0.22, 2.82)	1.76 (0.57, 6.38)	3.71 (0.51, 29.31)	4.28 (0.72, 29.90)	1.10 (0.22, 6.31)	1.68 (0.67, 4.55)	1.55 (0.56, 4.28)	0.22 (0.07, 0.68)	0.53 (0.19, 1.48)	0.58 (0.19, 1.71)	1.07 (0.41, 3.10)	4.03 (1.04, 16.78)	1.68 (0.51, 6.14)	0.73 (0.22, 2.47)
1.34 (0.38, 4.16)	0.41 (0.11, 1.31)	2.63 (0.41, 19.42)	2.12 (0.25, 23.15)	1.51 (0.42, 5.22)	F	5.59 (1.40, 23.76)	4.05 (0.97, 16.46)	1.35 (0.24, 6.02)	0.95 (0.14, 5.86)	1.05 (0.32, 3.66)	2.65 (0.49, 15.97)	5.56 (0.86, 39.83)	6.81 (1.27, 42.87)	1.76 (0.29, 10.84)	2.53 (0.71, 8.56)	2.43 (0.64, 8.02)	0.31 (0.09, 1.21)	0.77 (0.23, 2.59)	0.88 (0.28, 2.66)	1.65 (0.68, 3.72)	6.40 (1.50, 26.18)	2.67 (0.76, 8.34)	1.04 (0.25, 4.09)
0.23 (0.06, 0.95)	0.07 (0.02, 0.30)	0.48 (0.09, 2.44)	0.39 (0.06, 2.96)	0.28 (0.06, 1.24)	0.18 (0.04, 0.71)	G	0.72 (0.29, 1.65)	0.23 (0.05, 1.09)	0.17 (0.02, 0.89)	0.19 (0.04, 0.87)	0.45 (0.07, 3.62)	1.06 (0.21, 5.38)	1.20 (0.30, 4.78)	0.32 (0.04, 2.39)	0.45 (0.11, 1.83)	0.42 (0.12, 1.43)	0.06 (0.01, 0.26)	0.14 (0.04, 0.55)	0.16 (0.04, 0.67)	0.30 (0.07, 1.18)	1.11 (0.36, 3.19)	0.46 (0.09, 2.11)	0.19 (0.04, 0.90)
0.33 (0.08, 1.46)	0.10 (0.02, 0.46)	0.68 (0.17, 3.03)	0.57 (0.10, 3.65)	0.38 (0.09, 1.77)	0.25 (0.06, 1.03)	1.39 (0.60, 3.46)	H	0.31 (0.07, 1.78)	0.22 (0.03, 1.38)	0.27 (0.05, 1.29)	0.67 (0.11, 4.83)	1.43 (0.38, 6.22)	1.64 (0.59, 5.70)	0.45 (0.06, 3.78)	0.61 (0.15, 2.83)	0.57 (0.16, 2.42)	0.08 (0.02, 0.41)	0.19 (0.05, 0.85)	0.22 (0.05, 0.96)	0.41 (0.10, 1.69)	1.54 (0.46, 6.04)	0.66 (0.14, 3.09)	0.27 (0.06, 1.35)
0.98 (0.27, 3.86)	0.31 (0.08, 1.23)	2.00 (0.27, 18.05)	1.67 (0.19, 19.66)	1.19 (0.30, 5.14)	0.74 (0.17, 4.19)	4.33 (0.92, 21.04)	3.21 (0.56, 14.87)	I	0.72 (0.23, 2.43)	0.80 (0.19, 3.84)	1.99 (0.36, 14.15)	4.20 (0.61, 36.84)	4.95 (0.89, 37.48)	1.34 (0.22, 9.56)	1.82 (0.55, 8.02)	1.78 (0.68, 5.28)	0.25 (0.07, 1.01)	0.58 (0.18, 2.10)	0.65 (0.17, 2.73)	1.22 (0.31, 5.49)	4.54 (1.27, 20.81)	1.95 (0.43, 10.13)	0.82 (0.21, 3.38)
1.38 (0.27, 7.98)	0.43 (0.08, 2.56)	2.91 (0.34, 29.46)	2.38 (0.23, 31.73)	1.67 (0.29, 10.53)	1.06 (0.17, 7.11)	5.90 (1.12, 43.52)	4.53 (0.73, 28.65)	1.40 (0.41, 4.42)	J	1.17 (0.20, 7.78)	2.76 (0.41, 26.99)	6.06 (0.77, 64.10)	6.73 (1.09, 63.73)	1.81 (0.23, 17.55)	2.57 (0.55, 16.31)	2.43 (0.64, 12.11)	0.34 (0.07, 2.13)	0.80 (0.19, 4.75)	0.89 (0.18, 5.63)	1.76 (0.32, 10.22)	6.22 (1.31, 41.92)	2.79 (0.47, 18.46)	1.12 (0.22, 7.14)
1.26 (0.46, 3.23)	0.38 (0.14, 0.91)	2.62 (0.34, 20.08)	2.17 (0.21, 22.89)	1.40 (0.35, 4.61)	0.95 (0.27, 3.10)	5.21 (1.15, 25.77)	3.64 (0.77, 18.28)	1.24 (0.26, 5.29)	0.86 (0.13, 4.96)	K	2.58 (0.38, 13.36)	5.51 (0.75, 43.43)	6.27 (1.02, 45.52)	1.63 (0.37, 7.65)	2.38 (0.80, 7.23)	2.20 (0.67, 6.86)	0.31 (0.10, 0.87)	0.74 (0.25, 2.02)	0.83 (0.28, 2.24)	1.55 (0.63, 3.47)	5.68 (1.43, 25.94)	2.41 (1.12, 5.28)	1.02 (0.30, 3.15)
0.49 (0.10, 2.27)	0.15 (0.03, 0.75)	0.97 (0.10, 10.41)	0.75 (0.06, 10.90)	0.57 (0.16, 1.75)	0.38 (0.06, 2.02)	2.20 (0.28, 13.81)	1.49 (0.21, 9.39)	0.50 (0.07, 2.80)	0.36 (0.04, 2.43)	0.39 (0.07, 2.63)	L	2.05 (0.21, 21.54)	2.60 (0.29, 21.39)	0.66 (0.08, 5.23)	0.90 (0.20, 4.28)	0.89 (0.18, 3.98)	0.12 (0.02, 0.60)	0.28 (0.06, 1.35)	0.32 (0.07, 1.49)	0.61 (0.12, 2.64)	2.34 (0.34, 13.76)	1.03 (0.16, 5.28)	0.39 (0.08, 2.07)
0.24 (0.03, 1.55)	0.08 (0.01, 0.50)	0.48 (0.25, 0.86)	0.37 (0.12, 1.35)	0.27 (0.03, 1.98)	0.18 (0.03, 1.16)	0.94 (0.19, 4.87)	0.70 (0.16, 2.66)	0.24 (0.03, 1.63)	0.16 (0.02, 1.30)	0.18 (0.02, 1.33)	0.49 (0.05, 4.84)	M	1.17 (0.53, 2.65)	0.34 (0.03, 3.08)	0.44 (0.06, 3.20)	0.41 (0.06, 2.51)	0.06 (0.01, 0.41)	0.14 (0.02, 0.91)	0.16 (0.02, 1.03)	0.30 (0.04, 1.82)	1.13 (0.17, 6.46)	0.49 (0.05, 3.32)	0.19 (0.02, 1.40)
0.20 (0.03, 1.10)	0.06 (0.01, 0.35)	0.40 (0.17, 0.96)	0.33 (0.09, 1.29)	0.23 (0.03, 1.39)	0.15 (0.02, 0.79)	0.83 (0.21, 3.29)	0.61 (0.18, 1.69)	0.20 (0.03, 1.12)	0.15 (0.02, 0.92)	0.16 (0.02, 0.98)	0.38 (0.05, 3.50)	0.85 (0.38, 1.88)	N	0.27 (0.03, 2.36)	0.38 (0.06, 2.22)	0.36 (0.06, 1.75)	0.05 (0.01, 0.30)	0.11 (0.02, 0.64)	0.13 (0.02, 0.77)	0.25 (0.04, 1.33)	0.93 (0.19, 4.69)	0.41 (0.05, 2.27)	0.16 (0.02, 1.01)
0.72 (0.18, 3.34)	0.23 (0.06, 0.82)	1.44 (0.15, 18.32)	1.17 (0.10, 20.12)	0.91 (0.16, 4.46)	0.57 (0.09, 3.42)	3.15 (0.42, 23.28)	2.22 (0.26, 16.06)	0.74 (0.10, 4.60)	0.55 (0.06, 4.26)	0.61 (0.13, 2.72)	1.51 (0.19, 12.86)	2.95 (0.32, 37.31)	3.65 (0.42, 38.34)	O	1.32 (0.32, 7.22)	1.31 (0.26, 6.71)	0.18 (0.04, 0.84)	0.41 (0.10, 2.10)	0.47 (0.10, 2.46)	0.90 (0.19, 4.57)	3.45 (0.53, 23.28)	1.56 (0.31, 6.94)	0.58 (0.12, 2.86)
0.54 (0.26, 0.95)	0.16 (0.06, 0.37)	1.11 (0.15, 7.79)	0.87 (0.10, 8.84)	0.59 (0.22, 1.48)	0.40 (0.12, 1.41)	2.20 (0.55, 8.92)	1.64 (0.35, 6.74)	0.55 (0.12, 1.82)	0.39 (0.06, 1.83)	0.42 (0.14, 1.25)	1.11 (0.23, 5.12)	2.29 (0.31, 16.48)	2.66 (0.45, 17.46)	0.76 (0.14, 3.15)	P	0.94 (0.39, 2.08)	0.13 (0.05, 0.31)	0.31 (0.14, 0.67)	0.35 (0.14, 0.83)	0.68 (0.24, 1.65)	2.57 (0.70, 8.96)	1.05 (0.33, 3.04)	0.43 (0.16, 1.12)
0.57 (0.24, 1.26)	0.17 (0.07, 0.43)	1.11 (0.18, 7.43)	0.90 (0.12, 9.23)	0.65 (0.23, 1.78)	0.41 (0.12, 1.57)	2.39 (0.70, 8.50)	1.76 (0.41, 6.17)	0.56 (0.19, 1.47)	0.41 (0.08, 1.56)	0.45 (0.15, 1.50)	1.13 (0.25, 5.50)	2.42 (0.40, 16.56)	2.77 (0.57, 16.21)	0.76 (0.15, 3.79)	1.07 (0.48, 2.55)	Q	0.14 (0.06, 0.35)	0.34 (0.17, 0.67)	0.37 (0.15, 0.93)	0.70 (0.26, 1.83)	2.61 (0.99, 7.34)	1.10 (0.34, 3.61)	0.46 (0.18, 1.20)
4.03 (1.92, 7.77)	1.25 (0.56, 2.53)	8.52 (1.11, 63.18)	6.54 (0.68, 69.96)	4.50 (1.48, 13.72)	3.18 (0.83, 10.76)	16.52 (3.83, 73.55)	12.23 (2.44, 51.39)	4.06 (0.99, 14.19)	2.92 (0.47, 14.13)	3.21 (1.15, 9.83)	8.41 (1.65, 40.47)	17.55 (2.44, 133.79)	21.08 (3.33, 131.81)	5.57 (1.19, 23.77)	7.54 (3.19, 18.27)	7.04 (2.86, 16.46)	R	2.34 (1.26, 4.36)	2.66 (1.08, 6.13)	5.12 (1.86, 12.30)	19.50 (5.09, 69.29)	7.94 (2.64, 22.03)	3.33 (1.58, 6.45)
1.73 (0.88, 3.07)	0.53 (0.23, 1.10)	3.55 (0.50, 24.09)	2.73 (0.32, 27.04)	1.88 (0.68, 5.16)	1.31 (0.39, 4.41)	7.07 (1.81, 28.02)	5.19 (1.17, 20.10)	1.71 (0.48, 5.59)	1.25 (0.21, 5.23)	1.35 (0.49, 4.08)	3.58 (0.74, 16.41)	7.37 (1.09, 52.45)	8.82 (1.56, 50.54)	2.43 (0.48, 10.33)	3.20 (1.49, 7.28)	2.96 (1.49, 5.93)	0.43 (0.23, 0.79)	S	1.14 (0.51, 2.43)	2.17 (0.84, 5.06)	8.33 (2.46, 26.52)	3.40 (1.14, 9.72)	1.40 (0.68, 2.71)
1.55 (0.71, 3.15)	0.48 (0.19, 1.09)	3.08 (0.44, 22.77)	2.38 (0.27, 27.10)	1.73 (0.59, 5.19)	1.14 (0.38, 3.61)	6.33 (1.50, 27.30)	4.56 (1.04, 20.16)	1.55 (0.37, 5.97)	1.12 (0.18, 5.54)	1.21 (0.45, 3.63)	3.17 (0.67, 15.30)	6.33 (0.97, 49.79)	7.44 (1.30, 47.95)	2.12 (0.41, 9.57)	2.84 (1.20, 7.33)	2.70 (1.08, 6.78)	0.38 (0.16, 0.93)	0.88 (0.41, 1.98)	T	1.92 (0.85, 4.00)	7.27 (1.91, 27.05)	3.12 (1.01, 8.56)	1.22 (0.47, 3.35)
0.80 (0.34, 1.95)	0.25 (0.10, 0.61)	1.60 (0.25, 12.16)	1.28 (0.15, 14.13)	0.94 (0.32, 2.43)	0.61 (0.27, 1.48)	3.39 (0.85, 14.51)	2.43 (0.59, 10.17)	0.82 (0.18, 3.21)	0.57 (0.10, 3.10)	0.64 (0.29, 1.59)	1.63 (0.38, 8.05)	3.32 (0.55, 24.95)	4.02 (0.75, 26.16)	1.11 (0.22, 5.13)	1.47 (0.61, 4.19)	1.43 (0.55, 3.92)	0.20 (0.08, 0.54)	0.46 (0.20, 1.19)	0.52 (0.25, 1.17)	U	3.82 (1.06, 14.81)	1.64 (0.66, 3.66)	0.64 (0.21, 1.91)
0.21 (0.06, 0.72)	0.07 (0.02, 0.24)	0.42 (0.07, 2.65)	0.34 (0.05, 3.07)	0.25 (0.06, 0.96)	0.16 (0.04, 0.66)	0.90 (0.31, 2.78)	0.65 (0.17, 2.16)	0.22 (0.05, 0.79)	0.16 (0.02, 0.76)	0.18 (0.04, 0.70)	0.43 (0.07, 2.91)	0.89 (0.15, 5.74)	1.07 (0.21, 5.37)	0.29 (0.04, 1.87)	0.39 (0.11, 1.42)	0.38 (0.14, 1.01)	0.05 (0.01, 0.20)	0.12 (0.04, 0.41)	0.14 (0.04, 0.52)	0.26 (0.07, 0.95)	V	0.43 (0.09, 1.74)	0.17 (0.04, 0.67)
0.50 (0.18, 1.37)	0.15 (0.06, 0.39)	0.99 (0.14, 8.46)	0.85 (0.09, 9.61)	0.59 (0.16, 1.94)	0.37 (0.12, 1.32)	2.16 (0.47, 11.27)	1.53 (0.32, 7.37)	0.51 (0.10, 2.35)	0.36 (0.05, 2.13)	0.41 (0.19, 0.89)	0.97 (0.19, 6.25)	2.06 (0.30, 18.53)	2.46 (0.44, 19.55)	0.64 (0.14, 3.26)	0.95 (0.33, 3.05)	0.91 (0.28, 2.93)	0.13 (0.05, 0.38)	0.29 (0.10, 0.88)	0.32 (0.12, 1.00)	0.61 (0.27, 1.51)	2.31 (0.57, 11.31)	W	0.41 (0.11, 1.36)
1.26 (0.51, 2.79)	0.39 (0.15, 0.93)	2.53 (0.34, 19.38)	1.98 (0.20, 22.63)	1.38 (0.41, 4.52)	0.96 (0.24, 3.95)	5.24 (1.11, 24.13)	3.76 (0.74, 16.91)	1.22 (0.30, 4.75)	0.89 (0.14, 4.53)	0.98 (0.32, 3.36)	2.56 (0.48, 13.12)	5.27 (0.71, 43.90)	6.31 (0.99, 42.09)	1.71 (0.35, 8.02)	2.33 (0.89, 6.43)	2.19 (0.83, 5.48)	0.30 (0.15, 0.63)	0.71 (0.37, 1.48)	0.82 (0.30, 2.12)	1.57 (0.52, 4.68)	5.94 (1.50, 22.48)	2.45 (0.74, 8.97)	X
Note: DCR = disease control rate;A: cisplatin+fluorouracil; B:fluorouracil;C:S-1;D:capecitabine;E:docetaxel+cisplatin;F:irinotecan+cisplatin;G:cisplatin+capecitabine;H:S-1+cisplatin;I:docetaxel+fluorouracil;J:paclitaxel+fluorouracil;K:fluorouracil+leucovorin;L:docetaxel+oxaliplatin;M:S-1+irinotecan;N:S1+paclitaxel; O:etoposide+adriamycin+cisplatin;P:docetaxel+cisplatin+fluorouracil;Q:etoposide+ci…
