# Supplementary material for: Short-term efficacy of different chemotherapy regimens in the treatment of advanced gastric cancer: a network meta-analysis
Source: Oncotarget. 2017 Jan 14;8(23):37896–911. doi: 10.18632/oncotarget.14664 (PMC5514960; doi:10.18632/oncotarget.14664)
Supplement: Supplementary file 3 [file oncotarget-08-37896-s003.xlsx]

## Sheet: ORR
Revised Table S2. Odds ratio and 95% confidence intervals of twenty four treatment modalities for ORR according to the network meta-analysis.
A	0.21 (0.11, 0.38)	0.86 (0.21, 3.46)	0.75 (0.12, 4.50)	1.51 (0.57, 4.01)	0.63 (0.22, 1.61)	2.18 (1.24, 3.86)	1.96 (0.98, 3.82)	2.78 (0.89, 9.00)	4.53 (1.34, 18.38)	0.41 (0.14, 1.21)	1.78 (0.41, 8.13)	1.77 (0.46, 7.43)	1.95 (0.65, 6.01)	0.95 (0.46, 2.09)	2.25 (1.28, 4.49)	2.27 (1.24, 4.50)	0.21 (0.10, 0.43)	0.81 (0.46, 1.56)	0.48 (0.18, 1.13)	1.16 (0.48, 2.52)	2.13 (0.90, 5.16)	1.04 (0.38, 2.95)	1.47 (0.59, 3.62)
4.81 (2.66, 8.79)	B	4.08 (0.92, 18.41)	3.59 (0.51, 23.48)	7.09 (2.52, 22.70)	3.00 (1.01, 8.68)	10.57 (4.73, 23.94)	9.59 (3.95, 22.48)	13.25 (3.87, 49.50)	21.78 (5.76, 100.90)	1.98 (0.71, 5.71)	8.62 (1.91, 42.92)	8.55 (2.05, 39.34)	9.32 (2.79, 33.14)	4.59 (1.94, 11.13)	10.67 (4.95, 26.23)	10.92 (4.92, 26.40)	1.02 (0.47, 2.30)	3.91 (1.90, 8.90)	2.31 (0.81, 6.18)	5.54 (2.25, 13.39)	10.19 (3.64, 29.25)	4.90 (1.95, 14.14)	7.04 (2.60, 19.68)
1.17 (0.29, 4.79)	0.24 (0.05, 1.09)	C	0.88 (0.29, 2.59)	1.75 (0.34, 9.47)	0.72 (0.14, 3.76)	2.54 (0.65, 10.18)	2.30 (0.63, 8.30)	3.25 (0.69, 16.92)	5.31 (1.22, 26.61)	0.47 (0.09, 2.91)	2.05 (0.29, 16.93)	2.08 (1.14, 3.99)	2.25 (0.99, 5.28)	1.11 (0.22, 5.44)	2.60 (0.65, 12.70)	2.61 (0.62, 11.98)	0.25 (0.05, 1.20)	0.92 (0.23, 4.42)	0.55 (0.11, 3.03)	1.33 (0.27, 6.97)	2.42 (0.54, 12.13)	1.21 (0.22, 7.43)	1.71 (0.34, 8.98)
1.34 (0.22, 8.58)	0.28 (0.04, 1.96)	1.14 (0.39, 3.40)	D	1.99 (0.30, 16.08)	0.81 (0.12, 6.21)	2.93 (0.52, 18.57)	2.67 (0.50, 15.22)	3.69 (0.55, 27.70)	6.14 (1.02, 45.35)	0.56 (0.07, 4.35)	2.37 (0.25, 26.22)	2.40 (0.69, 8.71)	2.58 (0.64, 11.07)	1.28 (0.18, 9.58)	2.99 (0.49, 21.63)	3.04 (0.49, 21.08)	0.28 (0.04, 2.05)	1.08 (0.18, 7.81)	0.62 (0.09, 5.13)	1.51 (0.22, 11.89)	2.82 (0.42, 20.66)	1.41 (0.18, 11.76)	1.98 (0.26, 13.98)
0.66 (0.25, 1.74)	0.14 (0.04, 0.40)	0.57 (0.11, 2.91)	0.50 (0.06, 3.33)	E	0.41 (0.12, 1.37)	1.49 (0.48, 4.05)	1.33 (0.41, 3.86)	1.86 (0.48, 7.08)	3.09 (0.68, 14.91)	0.28 (0.07, 1.04)	1.22 (0.41, 3.68)	1.20 (0.23, 5.97)	1.30 (0.29, 5.10)	0.64 (0.18, 2.05)	1.50 (0.59, 3.99)	1.52 (0.60, 4.02)	0.14 (0.04, 0.44)	0.54 (0.20, 1.62)	0.32 (0.09, 1.00)	0.77 (0.26, 2.07)	1.42 (0.40, 4.74)	0.69 (0.20, 2.46)	0.98 (0.28, 3.29)
1.59 (0.62, 4.57)	0.33 (0.12, 0.99)	1.39 (0.27, 6.94)	1.23 (0.16, 8.53)	2.42 (0.73, 8.62)	F	3.49 (1.29, 10.46)	3.18 (1.20, 8.83)	4.44 (1.13, 20.04)	7.30 (1.69, 38.97)	0.66 (0.21, 2.17)	2.93 (0.56, 15.31)	2.95 (0.57, 14.73)	3.15 (0.83, 12.24)	1.57 (0.46, 5.11)	3.59 (1.26, 12.18)	3.64 (1.28, 11.81)	0.33 (0.11, 1.13)	1.29 (0.46, 4.35)	0.75 (0.27, 2.35)	1.84 (0.85, 4.25)	3.34 (1.01, 12.46)	1.66 (0.56, 5.47)	2.33 (0.70, 8.83)
0.46 (0.26, 0.81)	0.09 (0.04, 0.21)	0.39 (0.10, 1.53)	0.34 (0.05, 1.92)	0.67 (0.25, 2.07)	0.29 (0.10, 0.78)	G	0.91 (0.51, 1.54)	1.26 (0.41, 4.24)	2.08 (0.61, 8.41)	0.19 (0.06, 0.61)	0.82 (0.18, 4.02)	0.82 (0.22, 3.14)	0.89 (0.32, 2.58)	0.44 (0.17, 1.12)	1.03 (0.48, 2.37)	1.04 (0.50, 2.30)	0.10 (0.04, 0.23)	0.38 (0.18, 0.85)	0.22 (0.07, 0.59)	0.53 (0.20, 1.32)	0.97 (0.43, 2.24)	0.47 (0.16, 1.54)	0.67 (0.23, 1.85)
0.51 (0.26, 1.02)	0.10 (0.04, 0.25)	0.44 (0.12, 1.58)	0.37 (0.07, 2.01)	0.75 (0.26, 2.45)	0.31 (0.11, 0.83)	1.10 (0.65, 1.95)	H	1.37 (0.44, 4.89)	2.31 (0.70, 9.47)	0.21 (0.07, 0.68)	0.93 (0.20, 4.71)	0.91 (0.25, 3.38)	0.99 (0.39, 2.64)	0.49 (0.17, 1.28)	1.15 (0.49, 2.90)	1.15 (0.51, 2.76)	0.11 (0.04, 0.28)	0.41 (0.19, 1.01)	0.24 (0.08, 0.70)	0.58 (0.22, 1.53)	1.07 (0.42, 2.82)	0.52 (0.17, 1.79)	0.73 (0.25, 2.17)
0.36 (0.11, 1.13)	0.08 (0.02, 0.26)	0.31 (0.06, 1.44)	0.27 (0.04, 1.81)	0.54 (0.14, 2.06)	0.23 (0.05, 0.88)	0.79 (0.24, 2.44)	0.73 (0.20, 2.29)	I	1.65 (0.60, 4.65)	0.15 (0.03, 0.61)	0.64 (0.12, 3.87)	0.64 (0.13, 3.05)	0.70 (0.18, 2.59)	0.34 (0.09, 1.29)	0.81 (0.27, 2.61)	0.83 (0.31, 2.17)	0.08 (0.02, 0.25)	0.30 (0.09, 0.91)	0.17 (0.04, 0.65)	0.42 (0.10, 1.47)	0.76 (0.22, 2.64)	0.37 (0.09, 1.55)	0.53 (0.13, 1.97)
0.22 (0.05, 0.75)	0.05 (0.01, 0.17)	0.19 (0.04, 0.82)	0.16 (0.02, 0.98)	0.32 (0.07, 1.48)	0.14 (0.03, 0.59)	0.48 (0.12, 1.63)	0.43 (0.11, 1.43)	0.60 (0.22, 1.67)	J	0.09 (0.02, 0.43)	0.39 (0.06, 2.69)	0.40 (0.08, 1.78)	0.43 (0.11, 1.51)	0.21 (0.04, 0.96)	0.49 (0.12, 1.89)	0.50 (0.14, 1.66)	0.05 (0.01, 0.18)	0.18 (0.04, 0.66)	0.11 (0.02, 0.44)	0.25 (0.05, 1.03)	0.46 (0.11, 1.94)	0.23 (0.04, 1.09)	0.32 (0.06, 1.41)
2.44 (0.83, 7.40)	0.50 (0.18, 1.41)	2.14 (0.34, 11.23)	1.77 (0.23, 14.50)	3.63 (0.97, 13.43)	1.52 (0.46, 4.77)	5.34 (1.65, 17.11)	4.78 (1.47, 15.37)	6.74 (1.65, 29.06)	10.94 (2.33, 60.45)	K	4.36 (0.81, 24.57)	4.49 (0.73, 24.03)	4.84 (1.01, 20.27)	2.40 (0.65, 7.91)	5.42 (1.85, 18.24)	5.55 (1.84, 17.86)	0.51 (0.15, 1.70)	1.96 (0.65, 6.31)	1.16 (0.37, 3.60)	2.77 (1.08, 6.94)	5.16 (1.39, 19.25)	2.53 (1.15, 5.47)	3.57 (0.95, 13.30)
0.56 (0.12, 2.44)	0.12 (0.02, 0.52)	0.49 (0.06, 3.40)	0.42 (0.04, 3.99)	0.82 (0.27, 2.45)	0.34 (0.07, 1.79)	1.21 (0.25, 5.45)	1.08 (0.21, 5.08)	1.56 (0.26, 8.56)	2.58 (0.37, 17.03)	0.23 (0.04, 1.24)	L	1.02 (0.13, 7.09)	1.09 (0.18, 6.30)	0.55 (0.10, 2.63)	1.26 (0.29, 5.45)	1.29 (0.29, 5.39)	0.12 (0.02, 0.57)	0.45 (0.10, 2.06)	0.27 (0.05, 1.32)	0.63 (0.13, 2.85)	1.20 (0.22, 5.76)	0.57 (0.10, 3.15)	0.83 (0.15, 4.01)
0.57 (0.13, 2.16)	0.12 (0.03, 0.49)	0.48 (0.25, 0.88)	0.42 (0.11, 1.45)	0.83 (0.17, 4.44)	0.34 (0.07, 1.75)	1.22 (0.32, 4.59)	1.09 (0.30, 3.95)	1.56 (0.33, 7.46)	2.53 (0.56, 11.94)	0.22 (0.04, 1.36)	0.98 (0.14, 7.72)	M	1.09 (0.47, 2.42)	0.54 (0.10, 2.43)	1.25 (0.30, 5.71)	1.28 (0.30, 5.54)	0.12 (0.03, 0.55)	0.45 (0.11, 2.00)	0.27 (0.05, 1.36)	0.64 (0.13, 3.20)	1.18 (0.25, 5.51)	0.58 (0.10, 3.38)	0.81 (0.16, 4.04)
0.51 (0.17, 1.53)	0.11 (0.03, 0.36)	0.44 (0.19, 1.01)	0.39 (0.09, 1.55)	0.77 (0.20, 3.41)	0.32 (0.08, 1.21)	1.12 (0.39, 3.17)	1.01 (0.38, 2.60)	1.42 (0.39, 5.56)	2.31 (0.66, 8.80)	0.21 (0.05, 0.99)	0.92 (0.16, 5.67)	0.92 (0.41, 2.12)	N	0.50 (0.12, 1.74)	1.14 (0.36, 4.15)	1.17 (0.37, 4.00)	0.11 (0.03, 0.40)	0.41 (0.13, 1.46)	0.25 (0.06, 0.95)	0.59 (0.15, 2.22)	1.08 (0.30, 4.12)	0.54 (0.12, 2.49)	0.76 (0.18, 2.97)
1.05 (0.48, 2.18)	0.22 (0.09, 0.51)	0.90 (0.18, 4.62)	0.78 (0.10, 5.48)	1.57 (0.49, 5.46)	0.64 (0.20, 2.17)	2.27 (0.89, 6.05)	2.04 (0.78, 5.88)	2.93 (0.78, 11.39)	4.75 (1.04, 24.22)	0.42 (0.13, 1.53)	1.83 (0.38, 10.46)	1.86 (0.41, 9.79)	2.01 (0.58, 8.36)	O	2.34 (1.00, 6.27)	2.40 (0.97, 6.24)	0.22 (0.08, 0.58)	0.85 (0.36, 2.02)	0.50 (0.16, 1.53)	1.21 (0.42, 3.47)	2.23 (0.70, 6.92)	1.07 (0.35, 3.74)	1.53 (0.52, 4.42)
0.44 (0.22, 0.78)	0.09 (0.04, 0.20)	0.39 (0.08, 1.55)	0.33 (0.05, 2.06)	0.67 (0.25, 1.69)	0.28 (0.08, 0.79)	0.97 (0.42, 2.06)	0.87 (0.35, 2.03)	1.24 (0.38, 3.69)	2.05 (0.53, 8.15)	0.18 (0.05, 0.54)	0.79 (0.18, 3.42)	0.80 (0.18, 3.33)	0.88 (0.24, 2.80)	0.43 (0.16, 1.00)	P	1.03 (0.53, 1.85)	0.09 (0.04, 0.22)	0.36 (0.17, 0.76)	0.22 (0.07, 0.55)	0.52 (0.18, 1.22)	0.95 (0.35, 2.43)	0.47 (0.14, 1.36)	0.65 (0.23, 1.76)
0.44 (0.22, 0.81)	0.09 (0.04, 0.20)	0.38 (0.08, 1.62)	0.33 (0.05, 2.03)	0.66 (0.25, 1.68)	0.27 (0.08, 0.78)	0.96 (0.43, 1.99)	0.87 (0.36, 1.97)	1.21 (0.46, 3.20)	1.99 (0.60, 7.25)	0.18 (0.06, 0.54)	0.77 (0.19, 3.42)	0.78 (0.18, 3.30)	0.85 (0.25, 2.71)	0.42 (0.16, 1.04)	0.97 (0.54, 1.88)	Q	0.09 (0.04, 0.21)	0.35 (0.19, 0.68)	0.21 (0.07, 0.53)	0.51 (0.19, 1.22)	0.93 (0.39, 2.13)	0.45 (0.15, 1.37)	0.64 (0.24, 1.57)
4.67 (2.32, 9.95)	0.98 (0.44, 2.14)	4.07 (0.83, 18.79)	3.57 (0.49, 23.74)	6.91 (2.30, 23.30)	2.99 (0.89, 9.36)	10.22 (4.29, 25.51)	9.44 (3.55, 23.72)	12.95 (3.93, 47.79)	21.19 (5.60, 98.57)	1.96 (0.59, 6.51)	8.37 (1.76, 45.40)	8.54 (1.83, 39.75)	9.24 (2.51, 33.41)	4.48 (1.74, 12.24)	10.65 (4.49, 27.57)	10.71 (4.78, 25.75)	R	3.85 (1.92, 7.76)	2.26 (0.77, 6.33)	5.37 (1.90, 15.07)	9.92 (3.46, 29.74)	4.83 (1.55, 16.36)	6.85 (3.13, 16.06)
1.23 (0.64, 2.17)	0.26 (0.11, 0.53)	1.09 (0.23, 4.43)	0.93 (0.13, 5.65)	1.85 (0.62, 5.07)	0.78 (0.23, 2.15)	2.66 (1.17, 5.66)	2.44 (0.99, 5.37)	3.35 (1.10, 10.60)	5.68 (1.53, 23.16)	0.51 (0.16, 1.54)	2.20 (0.49, 10.29)	2.25 (0.50, 9.38)	2.42 (0.69, 7.72)	1.17 (0.49, 2.80)	2.81 (1.32, 5.98)	2.83 (1.47, 5.38)	0.26 (0.13, 0.52)	S	0.60 (0.20, 1.41)	1.43 (0.53, 3.48)	2.65 (0.96, 6.50)	1.28 (0.44, 3.82)	1.82 (0.85, 3.62)
2.08 (0.89, 5.57)	0.43 (0.16, 1.24)	1.81 (0.33, 9.29)	1.60 (0.19, 11.68)	3.15 (1.00, 10.60)	1.33 (0.43, 3.73)	4.53 (1.70, 13.44)	4.17 (1.42, 12.83)	5.81 (1.55, 24.06)	9.44 (2.26, 49.73)	0.86 (0.28, 2.71)	3.70 (0.76, 20.21)	3.74 (0.74, 19.68)	4.08 (1.05, 18.15)	2.01 (0.65, 6.27)	4.64 (1.83, 14.79)	4.74 (1.89, 14.57)	0.44 (0.16, 1.30)	1.67 (0.71, 4.92)	T	2.44 (1.04, 5.35)	4.44 (1.40, 15.59)	2.18 (0.74, 6.50)	3.08 (0.98, 10.48)
0.86 (0.40, 2.07)	0.18 (0.07, 0.44)	0.75 (0.14, 3.75)	0.66 (0.08, 4.54)	1.30 (0.48, 3.84)	0.54 (0.24, 1.18)	1.89 (0.76, 5.04)	1.73 (0.65, 4.49)	2.41 (0.68, 9.59)	3.98 (0.97, 19.33)	0.36 (0.14, 0.93)	1.58 (0.35, 7.66)	1.55 (0.31, 7.86)	1.70 (0.45, 6.53)	0.83 (0.29, 2.39)	1.94 (0.82, 5.53)	1.96 (0.82, 5.24)	0.19 (0.07, 0.53)	0.70 (0.29, 1.90)	0.41 (0.19, 0.97)	U	1.85 (0.62, 5.77)	0.90 (0.38, 2.23)	1.28 (0.41, 4.12)
0.47 (0.19, 1.11)	0.10 (0.03, 0.27)	0.41 (0.08, 1.87)	0.35 (0.05, 2.35)	0.71 (0.21, 2.48)	0.30 (0.08, 0.99)	1.03 (0.45, 2.31)	0.93 (0.35, 2.36)	1.31 (0.38, 4.60)	2.16 (0.52, 9.44)	0.19 (0.05, 0.72)	0.84 (0.17, 4.53)	0.84 (0.18, 3.96)	0.92 (0.24, 3.39)	0.45 (0.14, 1.43)	1.05 (0.41, 2.88)	1.07 (0.47, 2.58)	0.10 (0.03, 0.29)	0.38 (0.15, 1.04)	0.23 (0.06, 0.71)	0.54 (0.17, 1.62)	V	0.49 (0.14, 1.87)	0.69 (0.21, 2.25)
0.96 (0.34, 2.61)	0.20 (0.07, 0.51)	0.83 (0.13, 4.52)	0.71 (0.09, 5.49)	1.45 (0.41, 5.04)	0.60 (0.18, 1.79)	2.14 (0.65, 6.40)	1.94 (0.56, 5.82)	2.71 (0.65, 11.47)	4.33 (0.92, 23.88)	0.40 (0.18, 0.87)	1.75 (0.32, 9.62)	1.72 (0.30, 9.92)	1.86 (0.40, 8.39)	0.94 (0.27, 2.90)	2.14 (0.74, 6.98)	2.20 (0.73, 6.78)	0.21 (0.06, 0.65)	0.78 (0.26, 2.30)	0.46 (0.15, 1.35)	1.11 (0.45, 2.62)	2.05 (0.53, 7.21)	W	1.41 (0.39, 4.97)
0.68 (0.28, 1.69)	0.14 (0.05, 0.38)	0.58 (0.11, 2.98)	0.50 (0.07, 3.82)	1.02 (0.30, 3.55)	0.43 (0.11, 1.43)	1.50 (0.54, 4.28)	1.37 (0.46, 4.04)	1.88 (0.51, 7.76)	3.12 (0.71, 15.71)	0.28 (0.08, 1.05)	1.21 (0.25, 6.85)	1.23 (0.25, 6.32)	1.32 (0.34, 5.47)	0.65 (0.23, 1.93)	1.54 (0.57, 4.39)	1.55 (0.64, 4.18)	0.15 (0.06, 0.32)	0.55 (0.28, 1.18)	0.32 (0.10, 1.02)	0.78 (0.24, 2.44)	1.44 (0.44, 4.82)	0.71 (0.20, 2.57)	X
Note: ORR = overall response rate;A: cisplatin+fluorouracil; B:fluorouracil;C:S-1;D:capecitabine;E:docetaxel+cisplatin;F:irinotecan+cisplatin;G:cisplatin+capecitabine;H:S-1+cisplatin;I:docetaxel+fluorouracil;J:paclitaxel+fluorouracil;K:fluorouracil+leucovorin;L:docetaxel+oxaliplatin;M:S-1+irinotecan;N:S-1+paclitaxel;O:etoposide+adriamycin+cisplatin;P:docetaxel+cisplatin+fluorouracil;Q:etoposide+c…
